# Supplementary material for: lncExplore: a database of pan-cancer analysis and systematic functional annotation for lncRNAs from RNA-sequencing data
Source: Database (Oxford). 2021 Aug 31;2021:baab053. doi: 10.1093/database/baab053 (PMC8407485; doi:10.1093/database/baab053)
Supplement: baab053_Supp [file baab053_supp.zip]

Archive with 2 entries (2 files):
- Supp. Figure 1.pptx
- Table_S1.docx
